# Supplementary material for: Astaxanthin Inhibits Ferroptosis of Hippocampal Neurons in Kainic Acid‐Induced Epileptic Mice by Activating the Nrf2/GPX4 Signaling Pathway
Source: CNS Neurosci Ther. 2025 Feb 17;31(2):e70238. doi: 10.1111/cns.70238 (PMC11831069; doi:10.1111/cns.70238)
Supplement: Supplementary file 3 — Table S1. The detailed information of the antibodies used for Western blot. [file CNS-31-e70238-s005.xlsx]

## Sheet: Sheet1
Supplementary Table S1. The detailed information of the antibodies used for Western blot.
Name	Catalog number	Dilution	Species
Nrf2	Proteintech, #30388-1-AP	1：1000	Rabbit
GPX4	Proteintech, #16396-2-AP	1：1000	Mouse
β-action	Proteintech, #66009-1-Ig	1：20000	Mouse
