# Supplementary material for: Astaxanthin Inhibits Ferroptosis of Hippocampal Neurons in Kainic Acid‐Induced Epileptic Mice by Activating the Nrf2/GPX4 Signaling Pathway
Source: CNS Neurosci Ther. 2025 Feb 17;31(2):e70238. doi: 10.1111/cns.70238 (PMC11831069; doi:10.1111/cns.70238)
Supplement: Supplementary file 4 — Table S2. The detailed information of the primer used for RT‐qPCR. [file CNS-31-e70238-s004.xlsx]

## Sheet: Sheet1
Supplementary Table S2. The detailed information of the primer used for RT-qPCR.
Name	Sequence (5' -> 3')
ACSL4 forward:	CTCACCATTATATTGCTGCCTGT
ACSL4 reverse:	TCTCTTTGCCATAGCGTTTTTCT
PTGS2 forward:	TTCAACACACTCTATCACTGGC
PTGS2 reverse:	AGAAGCGTTTGCGGTACTCAT
GPX4 forward:	GATGGAGCCCATTCCTGAACC
GPX4 reverse:	CCCTGTACTTATCCAGGCAGA
β-actin forward:	GGCTGTATTCCCCTCCATCG
β-actin reverse:	CCAGTTGGTAACAATGCCATGT
The above primers are all derived from mus musculus.
