# Supplementary material for: Astaxanthin Inhibits Ferroptosis of Hippocampal Neurons in Kainic Acid‐Induced Epileptic Mice by Activating the Nrf2/GPX4 Signaling Pathway
Source: CNS Neurosci Ther. 2025 Feb 17;31(2):e70238. doi: 10.1111/cns.70238 (PMC11831069; doi:10.1111/cns.70238)
Supplement: Supplementary file 5 — Table S3. The detailed information on the molecular docking experiment of astaxanthin and Nrf2. [file CNS-31-e70238-s003.xlsx]

## Sheet: Sheet1
Supplementary Table S3. The detailed Information on the Molecular Docking Experiment of Astaxanthin and Nrf2.
Name	Binding Energy (Kcal/mol)	Hydrogen Bonds	Hydrophobic Interaction
Astaxanthin-NRF2	-9.6	Gln 504A (3.22 Å), Lys 525A (3.54 Å)	Phe 39A (3.52 Å), Arg 42A (3.24 Å, 3.65 Å), Gln 43A (3.33 Å), Tyr 46A (3.37 Å, 3.91 Å, 3.54 Å, 3.83 Å), Glu 47A (3.76 Å), Lys 508A (3.52 Å, 3.78 Å, 3.61 Å), Leu 511A (3.70 Å, 3.54 Å), Val 515A (3.58 Å, 3.30 Å), Gln 519A (2.93 Å)
